# Supplementary material for: Establishment of Specific Multiplex PCR Detection Methods for the Predominant tet(X)-Positive Acinetobacter Species
Source: Microorganisms. 2025 Nov 12;13(11):2584. doi: 10.3390/microorganisms13112584 (PMC12654350; doi:10.3390/microorganisms13112584)
Supplement: Supplementary file 1 [file microorganisms-13-02584-s001.zip]

Archive with 1 entries (1 files):
- microorganisms-3965787-supplementary.pdf
